# Supplementary material for: Dietary Selenium Alleviated Mouse Liver Oxidative Stress and NAFLD Induced by Obesity by Regulating the KEAP1/NRF2 Pathway
Source: Antioxidants (Basel). 2022 Feb 10;11(2):349. doi: 10.3390/antiox11020349 (PMC8868436; doi:10.3390/antiox11020349)
Supplement: Supplementary file 1 [file antioxidants-11-00349-s001.zip]

Archive with 1 entries (1 files):
- antioxidants-1560226-supplementary.pdf
